# Supplementary material for: Ecotoxicity of Fire Retardants to Zebrafish (Danio rerio) in Early Life Stages
Source: J Xenobiot. 2025 May 23;15(3):79. doi: 10.3390/jox15030079 (PMC12194123; doi:10.3390/jox15030079)
Supplement: Supplementary file 1 [file jox-15-00079-s001.zip]

Archive with 1 entries (1 files):
- jox-3576041-supplementary.pdf
